# Supplementary material for: Remarkably High-Performance Nanosheet GeSn Thin-Film Transistor
Source: Nanomaterials (Basel). 2022 Jan 14;12(2):261. doi: 10.3390/nano12020261 (PMC8777649; doi:10.3390/nano12020261)
Supplement: Supplementary file 1 [file nanomaterials-12-00261-s001.zip]

Archive with 1 entries (1 files):
- nanomaterials-1529701-supplementary.pdf
